# Supplementary material for: Quality Control of Oleum Cinnamomi Assisted by Network Pharmacology Strategy
Source: Molecules. 2022 Sep 27;27(19):6391. doi: 10.3390/molecules27196391 (PMC9573265; doi:10.3390/molecules27196391)
Supplement: Supplementary file 1 [file molecules-27-06391-s001.zip]

Archive with 3 entries (3 files):
- Supplementary material_Method validation.pdf
- Supplementary material_Screening of Extraction Methods.pdf
- Supplementary material_Tables and Figures.pdf
